# Supplementary material for: A Novel Composite Material UiO-66-Br@MBC for Mercury Removal from Flue Gas: Preparation and Mechanism
Source: Polymers (Basel). 2024 Sep 3;16(17):2508. doi: 10.3390/polym16172508 (PMC11398020; doi:10.3390/polym16172508)
Supplement: Supplementary file 1 [file polymers-16-02508-s001.zip]

Archive with 1 entries (1 files):
- polymers-3145615-supplementary.pdf
